# Supplementary material for: Proteomic Profiling of Donkey Milk Exosomes Highlights Bioactive Proteins with Immune-Related Functions
Source: Int J Mol Sci. 2025 Mar 22;26(7):2892. doi: 10.3390/ijms26072892 (PMC11988413; doi:10.3390/ijms26072892)
Supplement: Supplementary file 1 [file ijms-26-02892-s001.zip]

Archive with 4 entries (4 files):
- Figure S1.tif
- figure S2.tif
- Table S1.xlsx
- Table S2.xlsx
