# Supplementary material for: Proteomic Profiling of Donkey Milk Exosomes Highlights Bioactive Proteins with Immune-Related Functions
Source: Int J Mol Sci. 2025 Mar 22;26(7):2892. doi: 10.3390/ijms26072892 (PMC11988413; doi:10.3390/ijms26072892)
Supplement: Supplementary file 1 [file ijms-26-02892-s001.zip › Table S1.xlsx]

## Sheet: DCvsDM
Table S1. Differential abundant exosomal proteins in DC and DM.
Number	Protein	Protein name	Gene name	LFQ intensity DC_1	LFQ intensity DC_2	LFQ intensity DC_3	LFQ intensity DC_4	LFQ intensity DC_5	LFQ intensity DC_6	average DC	LFQ intensity DM_1	LFQ intensity DM_2	LFQ intensity DM_3	LFQ intensity DM_4	LFQ intensity DM_5	LFQ intensity DM_6	average DM	Fold change (DC/DM)	t test P value
1	XP_014717438.2	Angiopoietin-related protein 4	ANGPTL4	1173500	3227200	783340	1373000	4294900	5046600	2.64976e+06	37020		8658.2	7573.5		11671	16230.7	163.256	0.0205794
2	XP_014686757.1	Complement C1q tumor necrosis factor-related protein 3	C1QTNF3	1269300	205290	777570	1555100	3576600	2201700	1.59759e+06	41419	3531.6		14107	19314	71510	29976.3	53.2952	0.0166364
3	XP_044634649.1	Prosalusin	TOR2A	313430	1384400	73346	256130	796210	914330	622974	7866		27377	7063.8	5059.2	12825	12038.2	51.7498	0.0231501
4	XP_014708211.1	Fibulin-7 isoform X2	FBLN7	1447100	1676000	1158900	1072000	3748200	3027800	2.02167e+06	84935	76092	32167	12179	35866	7656.4	41482.6	48.7353	0.00134879
5	XP_044625723.1	Microfibrillar-associated protein 2	MFAP2	619570	859740	739690	376960	435690	1041400	678842	55453	5013.2	31453	8796.9	7687.2	9681.1	19680.7	34.4927	8.39154e-05
6	XP_044606809.1	GDP-fucose protein O-fucosyltransferase 2	POFUT2	201700	1610600	903930	697010	853250	1325900	932065	35436	7065.7	96948	20239	6935.7	7829.2	29075.6	32.0566	0.00117419
7	XP_014710664.2	Chitinase-3-like protein 1	CHI3L1	163480	2504000	763300	245940	2387900	1375000	1.23994e+06	17302	28816	41944	29696	72536	67155	42908.2	28.8975	0.0173947
8	XP_044601118.1	Myosin-XVIIIa	MYO18A	1495900	1164100	1782400	1829400	1196200	567820	1.3393e+06	101610	39968	31837	57920	21759	89911	57167.5	23.4277	5.65574e-05
9	XP_014709711.2	Cocaine esterase	CES2	221020	1290100	938200	865980	1194600	1375800	980950	62243	76234	33211	14304	35949	36129	43011.7	22.8066	0.000285272
10	XP_044618721.1	Aminopeptidase B	RNPEP	1673000	379300	1587200	2123700	972370	71672	1.13454e+06	89377	111930	51699	43163	6467.7	8605.3	51873.7	21.8712	0.00787279
11	XP_014682908.2	Sialidase-1	NEU1	650880	1225200	388040	404210	2159400	1727000	1092455	71793	27352		31982	50601	103130	56971.6	19.1754	0.0125923
12	XP_014713093.1	UDP-glucose:glycoprotein glucosyltransferase 1	UGGT1	37169	879570	252910	118000	518420	534900	390162	27144	25915	17290	33308	12166	8415.8	20706.5	18.8425	0.016484
13	XP_044603004.1	Na(+)/H(+) exchange regulatory cofactor NHE-RF2	SLC9A3R2	451640	196620	483090	655890	65226	33177	314274	19951	16142		23332		7888.5	16828.4	18.6752	0.0498987
14	XP_014703155.1	Pseudokinase FAM20A	FAM20A	468690	3103000	323330	364670	4291600	2274500	1.8043e+06	211760	70338	72362	34192	25346	174310	98051.3	18.4016	0.0324121
15	XP_044633920.1	Ras GTPase-activating-like protein IQGAP2	IQGAP2	605730	619440	564840	1123800	493610	252600	610003	27395	8557.8	50972	15702	27346	70842	33469.1	18.2258	0.000595174
16	XP_014712469.2	Thrombospondin-4	THBS4	1474900	2347000	862360	1007600	7643700	4453000	2964760	173340	83435	45743	48667	37961	624450	168933	17.55	0.0274019
17	XP_014714493.1	Actin-related protein 3B	ACTR3B	1222700	978310	909710	1184600	740180	1144300	1.02997e+06	149650	81256	51985	33913	30124	47141	65678.2	15.682	2.372e-07
18	XP_014689891.1	Glutathione peroxidase 3	GPX3	253210	633070	158630	135760	1385700	856320	570448	11038	38660	101620	5754.5	37122	29862	37342.8	15.276	0.0243697
19	XP_014719148.1	Protein Niban 2	Niban2	1434300	422720	1988400	2718600	580130	291820	1.23933e+06	93702	54134	51993	80230	71494	135810	81227.2	15.2576	0.0158916
20	XP_044610334.1	Catenin beta-1	CTNNB1	443750	656610	603910	284840	465050	216270	445072	39140	19955	58561	25667	29033	7394.3	29958.4	14.8563	0.000156898
21	XP_014684049.1	alpha-galactosidase A	GLA	393610	900020	224790	112710	1294300	1220900	691055	37530	18618	10870	53565	82405	86018	48167.7	14.3469	0.0122708
22	XP_044619248.1	V-type proton ATPase subunit S1	ATP6AP1	390090	2043400	666140	438430	3606100	2511100	1609210	94218	53740		38493	39921	415950	128464	12.5265	0.035732
23	XP_014682159.1	Secreted frizzled-related protein 2	SFRP2	255690	3212800	516270	235610	5605000	4145800	2.32853e+06	196750	233740	119110	78629	250250	294950	195572	11.9063	0.0476844
24	XP_014686847.1	C1GALT1-specific chaperone 1	C1GALT1C1	303560	902790	231450	166570	971670	1234800	635140	93393	52591	28916	38662	33837	84852	55375.2	11.4698	0.0110087
25	XP_014703259.2	Matrilin-2	MATN2	135430	546030	220400	131270	1068700	357460	409882	65158	21197	39088	11967	35385	43090	35980.8	11.3917	0.0289514
26	XP_014721064.2	Septin-11	SEPT11	652550	385070	832580	1180700	460110	196260	617878	112800	39008	35499	5370.1	30799	108260	55289.3	11.1754	0.0030598
27	XP_044619448.1	Cytoplasmic FMR1-interacting protein 1	CYFIP1	843310	374460	691220	557810	140800	75197	447133	41817	47087	32601	46434	24037	49943	40319.8	11.0896	0.00855257
28	XP_044602912.1	Multifunctional procollagen lysine hydroxylase and glycosyltransferase LH3	PLOD3	2253500	6125200	3290300	3081500	14534000	8705000	6.33158e+06	1639700	373500	163810	384090	200020	742890	584002	10.8417	0.0136028
29	XP_014683308.1	Catenin delta-1	CTNND1	191610	198150	414840	603860	422330	194930	337620	54464	44147		23611	22379	11267	31173.6	10.8303	0.00326428
30	XP_014712917.1	C-C motif chemokine 27	CCL27	446330	1125900	1355000	455790	1681400	3967500	1505320	436590	191640	29386	21156	90750	81413	141822	10.6141	0.0290732
31	XP_014701788.1	Endothelial lipase	LIPG	1025700	2168700	518110	177970	1214400	1269900	1.06246e+06	123200	133050	127470	40574	28292	152700	100881	10.5318	0.00664369
32	XP_014705267.2	Procollagen-lysine,2-oxoglutarate 5-dioxygenase 1	PLOD1	2672100	8438600	2263600	2508300	15876000	9710800	6.91157e+06	1584900	275570	937380	132470	281230	744640	659365	10.4822	0.0192261
33	XP_014688998.2	Endoplasmic reticulum protein SC65	LEPREL4	352510	2008400	648340	503140	2175200	2455700	1357215	106730	93863	7461.1	66404	225140	300540	133356	10.1774	0.0107746
34	XP_044627331.1	Mucin-4-like	MUC4	566470	49296	673080	671040	569460	12300	423608	20082	111590		11726		23884	41820.5	10.1292	0.0423664
35	XP_044635736.1	DnaJ homolog subfamily C member 3	DNAJC3	284630	793650	270930	184920	2232800	1299600	844422	59274	192200	82723	84159	8819.7	95961	87189.4	9.68491	0.043744
36	XP_044614746.1	Myosin-14	MYH14	1082000	158110	440830	691310	816300	645830	639063	29477	48733	240880	14828	25483	38427	66304.7	9.63829	0.0016213
37	XP_044629527.1	Thioredoxin domain-containing protein 16	TXNDC16	339350	1959100	759260	567940	2519600	2640200	1.46424e+06	104780	106320	170780	58678	20493	452090	152190	9.62113	0.0115508
38	XP_044634618.1	Neutrophil gelatinase-associated lipocalin	LCN2	2956800	10445000	2481100	2177000	8908500	18257000	7.53757e+06	1053300	540850	6352	1895500	883580	358950	789755	9.54418	0.0266726
39	XP_044606372.1	Epidermal growth factor receptor kinase substrate 8-like protein 2	EPS8L2	341170	45717	726450	843170	190500	57450	367410	3651.6	43555	66152	57174	21963	46984	39913.3	9.2052	0.0416013
40	XP_014717570.1	Stromal cell-derived factor 2	SDF2	414790	2616600	816600	965960	1367200	723140	1150715	248970	69446		48131		138780	126332	9.10868	0.0339985
41	XP_014698829.1	DnaJ homolog subfamily B member 11	DNAJB11	872460	3933400	985010	1094400	3047300	2347300	2046645	259060	136400	217570	211470	142980	418490	230995	8.86013	0.00581819
42	XP_014709013.2	N-acetylmuramoyl-L-alanine amidase	PGLYRP2	4492500	9807300	1665300	2076900	6191000	8336600	5.42827e+06	1017600	489860	36598	352710	518900	1312500	621361	8.73609	0.00542686
43	XP_014711186.1	Thy-1 membrane glycoprotein	THY1	251830	139980	636740	316310	149360	97194	265236	28880	46402		14123	28235	36071	30742.2	8.62774	0.0284502
44	XP_014698794.1	Clusterin	CLU	11775000	61489000	13784000	7637200	124140000	74056000	4.88135e+07	9752200	10185000	455130	3154300	1746300	8658400	5658555	8.6265	0.0467254
45	XP_044631468.1	14-3-3 protein eta	YWHAH	420580	416110	317230	451990	34363	50076	281725	37134	17073	19441	43310	13691	65788	32739.5	8.60504	0.00989665
46	XP_044606023.1	Chitinase domain-containing protein 1	CHID1	2582900	6501600	2979200	1736800	2870800	6275900	3.82453e+06	819090	191820	49252	273810	159160	1181700	445805	8.57893	0.00263765
47	XP_044602056.1	LIM and SH3 domain protein 1	LASP1	252540		344440	298230	115800	254370	253076	24894	9873.8	27545	68588	27958	19970	29804.8	8.49112	0.000148562
48	XP_044617237.1	Afadin	MLLT4	1033400	157680	1068200	1360500	98514	93713	635334	127900	75378	43577	96389	79074	34041	76059.8	8.35309	0.0400732
49	XP_014705843.1	CAD protein	CAD	633610	205240	1104500	1758900	210940	159760	678825	38577	43930	30611	214940	104910	55829	81466.2	8.3326	0.0469944
50	XP_014719936.2	Fibulin-1	FBLN1	696400	1160900	1120000	1163600	5861500	2872500	2.14582e+06	213490	158480	97479	404310	375490	312980	260372	8.24137	0.04143
51	XP_014690370.2	TBC1 domain family member 10A	TBC1D10A	519200	117750	747640	899170	168120	44550	416072	156650	8529.1	24512	75085	21657	33276	53284.8	7.80844	0.0342638
52	XP_014713848.1	Plasminogen	PLG	5566500	10004000	2457700	1694000	16931000	14617000	8.54503e+06	1429700	1012500	57293	707640	441050	3019800	1.11133e+06	7.68901	0.0179919
53	XP_044611659.1	Prostaglandin E synthase 3	PTGES3	448290	261230	368780	615010	48126	46912	298058	30334	37241	48969	49094	42761	44430	42138.2	7.07335	0.0196248
54	XP_044602020.1	Signal transducer and activator of transcription 5A	STAT5A	964590	485240	1603300	1890600	471480	211970	937863	121790	113020	37167	110780	411800	39503	139010	6.74673	0.0179702
55	XP_014711813.1	Protein arginine N-methyltransferase 5	PRMT5	157400	75552	77073	56051	29176	11701	67825.5	10119	882.84	17341	11451	17276	4086.8	10192.8	6.65427	0.0204844
56	XP_014685897.1	V-type proton ATPase subunit G 1	ATP6V1G1	449200	146330	283170	245220	76843	109220	218330	43054	34471		15758	52755	18179	32843.4	6.64762	0.0159436
57	XP_044614381.1	Membrane cofactor protein	CD46	1885300	1369100	5037300	5727300	1071300	387350	2.57961e+06	232630	663770	14873	478730	294920	651890	389469	6.6234	0.0382978
58	XP_044617258.1	Aminopeptidase N-like	ANPEP	18040000	11472000	24014000	28330000	11970000	7450300	1.68794e+07	5621600	4295800	100120	2242600	908270	2491300	2.60995e+06	6.46732	0.00183901
59	XP_014705781.2	Actin-related protein 2/3 complex subunit 5 like	ARPC5L	203990	190120	276760	214020	115300	85017	180868	35940	11789	19595			46486	28452.5	6.35683	0.002947
60	XP_014689697.2	Phospholipase B-like 1	PLBD1	702190	1308500	585930	342060	1154800	2193700	1.04786e+06	204280	139190	19165	187460	49222	398460	166296	6.30119	0.00993073
61	XP_014714372.1	Prolyl 4-hydroxylase subunit alpha-1	P4HA1	730780	1480100	325030	465250	437600	639690	679742	81790	50900	238270	79627	42741	160760	109015	6.23532	0.00818046
62	XP_044624471.1	Myosin-Ib	MYO1B	1100400	344290	466170	595640	104950	120310	455293	81538	38814	149180	23289	104400	51637	74809.7	6.08602	0.0313797
63	XP_044617266.1	Aminopeptidase N	ANPEP	6567300	3901200	8945500	8721400	4469600	1774000	5.72983e+06	1571500	1675200	407090	746640	636390	686430	953875	6.0069	0.00237266
64	XP_014710448.1	14-3-3 protein sigma	SFN	270490	236970	522100	548380	41627	43919	277248	14534	94765	19869	41930	65779	44187	46844	5.91853	0.0300652
65	XP_014694405.1	Integral membrane protein 2B	ITM2B	400850	393590	437870	481740	1872900	464820	675295	127240	375370	34648	61805	36380	57162	115434	5.85004	0.0460279
66	XP_014701334.2	Galactocerebrosidase	GALC	152020	259080	111600	85949	443300	364170	236020	33040	22383	111170	28621		7265.3	40495.9	5.82825	0.0176041
67	XP_014710561.1	Tissue alpha-L-fucosidase	FUCA1	2829600	7419500	2112900	1978100	3566500	5066000	3.82877e+06	715470	370690	215850	648020	411700	1590500	658705	5.81257	0.00473023
68	XP_044608947.1	Methylthioribose-1-phosphate isomerase	MRI1	133170	162700	208630	270330	96683	105820	162889	26571	45003		16942		24982	28374.5	5.74068	0.00440382
69	XP_014682351.1	Myosin-Ic	MYO1C	3535100	1788500	4880200	7456300	1761700	1231000	3.44213e+06	710650	393030	164450	785960	1018200	551690	603997	5.69893	0.01633
70	XP_014682097.2	Inter-alpha-trypsin inhibitor heavy chain H1	ITIH1	150770	286250	89335	52384	411020	500260	248336	56606	67511	33999	48105		12106	43665.4	5.68726	0.0346654
71	XP_014719010.1	Complement C1q tumor necrosis factor-related protein 1	C1QTNF1	948980	3184300	1278400	1341900	1958100	2295000	1.83445e+06	613260	137220	270960	53915	77549	802930	325972	5.62761	0.00182848
72	XP_044601905.1	Envoplakin	EVPL	454720	204330	1707600	1450300	635070	65860	752980	146230	123200	151830	214230	94519	74999	134168	5.61222	0.0488464
73	XP_014700181.1	Glutathione S-transferase P	GSTP1	1363300	942870	2193600	2333000	925990	858400	1.43619e+06	153940	414480	174040	224820	344210	226440	256322	5.60309	0.00159429
74	XP_014695975.1	Sodium-coupled neutral amino acid transporter 3	SLC38A3	575400	1033400	1351400	681120	198200	192790	672052	32332	151680	272050	178500	34260	51645	120078	5.5968	0.0164227
75	XP_014689085.1	Signal transducer and activator of transcription 3	STAT3	221460	73090	547710	565910	78924	119430	267754	59618	78600	84959	46103	11161	11436	48646.2	5.50411	0.0435684
76	XP_044624727.1	Cordon-bleu protein-like 1	COBLL1	478720	110370	638600	528740	92871	32678	313663	15557	53401	92630	108340	34454	45473	58309.2	5.37931	0.0406784
77	XP_014687113.2	Chloride intracellular channel protein 1	CLIC1	6487900	4759800	7855700	12021000	4980200	2564700	6.44488e+06	1982900	1203600	134550	1382100	1630700	964590	1.21641e+06	5.2983	0.00317911
78	XP_014692830.2	Brain acid soluble protein 1	BASP1	5971100	1959800	5856900	9603700	2504900	1627500	4.58732e+06	1502700	932780	158650	1251000	1001000	357070	867200	5.2898	0.0163629
79	XP_014689840.1	Neutral alpha-glucosidase AB	GANAB	18875000	42535000	15657000	14468000	34696000	43537000	2.82947e+07	7762000	3985800	1348300	4285000	2191500	12783000	5392600	5.24694	0.00270654
80	XP_044636513.1	Ubiquitin-conjugating enzyme E2 D2	UBE2D2	155780		208250	200200	32308		149134	31938	22817	15953	55607	17442	27516	28545.5	5.22445	0.00641077
81	XP_044635724.1	Serine/threonine-protein kinase 24	STK24	417480	142700	754100	1068500	239660	111610	455675	100490	102930	13322	130220	54616	122360	87323	5.21827	0.0408643
82	XP_014718071.1	SH3 domain-binding protein 4	SH3BP4	312580	125080	466900	527220	156230	72594	276767	59618	54374	116490	17005	57348	16200	53505.8	5.17266	0.0177163
83	XP_044600981.1	Claudin-7	CLDN7	325910	365670	704180	501710	350870	195030	407228	1275.2	339310	14037	12410	36115	74665	79635.4	5.11366	0.00425875
84	XP_014685885.1	26S proteasome non-ATPase regulatory subunit 5	PSMD5	153540	25403	215660	323810	65631		156809	48028	20541		35219	18487	31147	30684.4	5.11038	0.0465451
85	XP_014702080.1	Plasma membrane ascorbate-dependent reductase CYBRD1	CYBRD1	13974000	6800200	14453000	18952000	11097000	8440200	1.22861e+07	3395200	4833200	110070	2250400	1825100	2038900	2.40881e+06	5.10047	0.000439751
86	XP_014705687.1	Moesin	MSN	2274800	1717100	2966900	2720000	657760	894590	1.87186e+06	611940	223390	499520	363830	366630	142520	367972	5.08696	0.00344822
87	XP_014724143.1	Filamin-B	FLNB	6576600	6675500	4611700	7628700	5930400	2756700	5696600	1759000	684870	1223400	869940	1786000	479210	1.13374e+06	5.02462	0.000117891
88	XP_044601151.1	Actin, cytoplasmic 1-like	ACTB	1737100	625300	627480	846420	658920	973650	911478	458970	108740	150580	117490	190030	69826	182606	4.9915	0.00268334
89	XP_044614158.1	Immunoglobulin superfamily member 8	IGSF8	1130900	1047200	1032100	1202000	975850	511180	983205	105870	395860		248760	73119	161680	197058	4.98942	0.000120009
90	XP_014696604.2	Low affinity immunoglobulin gamma Fc region receptor II-b	FCGR2B	478960	321350	666760	1235100	1270500	806580	796542	157660	212640		195570	49482	189830	161036	4.94635	0.00602231
91	XP_044616071.1	Rhophilin-2	RHPN2	179080	46771	403070	366030	114680	23355	188831	18443	39732	22221	42723	46073	60164	38226	4.93986	0.0463085
92	XP_044626378.1	Adenylyl cyclase-associated protein 1	CAP1	569920	450980	772140	1009200	599610	813540	702565	98418	79836	251550	162660	143130	138410	145667	4.82308	6.97075e-05
93	XP_014704224.2	Annexin A1	ANXA1	1047100	1013300	1285300	1452600	770210	2780600	1.39152e+06	420930	429510	116230	373530	224780	177870	290475	4.79049	0.00423344
94	XP_044616041.1	alpha-actinin-4	ACTN4	18019000	15740000	10902000	19666000	11007000	6030000	1.35607e+07	3743600	1949300	1933600	2347700	4380800	2747500	2.85042e+06	4.75743	0.000531691
95	XP_044606510.1	1,4-alpha-glucan-branching enzyme	GBE	1147400	509880	1592400	2210000	624310	321030	1.0675e+06	292130	306160	80924	257690	273290	143880	225679	4.73018	0.0184938
96	XP_014707868.1	SH3 domain-binding glutamic acid-rich-like protein	SH3BGRL	620450	290890	627600	653790	273850	342120	468117	70678	165420		8861.7	146300	108440	99939.9	4.68398	0.00212767
97	XP_044610364.1	Plastin-1	PLS1	3613700	3204600	5458300	7628100	2818900	1704900	4.07142e+06	1071100	830430	450900	852820	1169000	844240	869748	4.68114	0.0044208
98	XP_044616291.1	Xaa-Pro dipeptidase	PEPD	52614	17766	47941	59960	122320	23534	54022.5	7271.4	12569		14722	15104	8370.5	11607.4	4.65415	0.0335639
99	XP_044625950.1	Chloride intracellular channel protein 4	CLIC4	8882900	6799500	8995600	12363000	5554800	3081900	7612950	3256500	1502900	171380	1665600	2143100	1187200	1.65445e+06	4.60151	0.00148532
100	XP_044636501.1	Catenin alpha-1	CTNNA1	4311300	4461000	3314600	3078100	4140100	1841800	3.52448e+06	942960	810050	524770	705090	1349500	291740	770685	4.57318	8.16109e-05
101	XP_044623759.1	WD repeat-containing protein 1	WDR1	4775600	2954300	5011000	7166900	2869200	1959100	4.12268e+06	1179000	659440	919050	930890	979140	751240	903127	4.5649	0.0020569
102	XP_044602764.1	Actin-related protein 2/3 complex subunit 1B	ARPC1B	529600	475560	273730	349340	235290	323340	364477	112790	45385		34360	96084	111130	79949.8	4.55882	0.000526189
103	XP_044609056.1	Complement C3-like	C3	2031100	2335700	980370	484760	4330400	3398800	2.26019e+06	579390	565640	73937	532220	484030	753830	498174	4.53694	0.0144852
104	XP_014689724.1	Serine-threonine kinase receptor-associated protein	STRAP	591530	140150	434500	522860	155310	150330	332447	25313	38045	274290	25101	8005.3		74150.9	4.48338	0.0348808
105	XP_044626510.1	L-amino-acid oxidase-like	LAAO	122100000	327360000	87212000	98514000	344010000	344340000	2.20589e+08	65311000	126700000	2056900	25622000	20241000	61963000	50315650	4.38411	0.012552
106	XP_014722228.1	T-complex protein 1 subunit epsilon	CCT5	552790	211620	1085900	1293300	314810	372480	638483	183480	138330	148560	179980	74439	172820	149602	4.26789	0.0233131
107	XP_014713954.1	Serine/threonine-protein kinase 26	STK26	9056500	4610000	13655000	16400000	4659500	3175800	8592800	2035600	1885600	1441300	2303400	2295600	2298700	2.04337e+06	4.20522	0.0145801
108	XP_044612623.1	Pterin-4-alpha-carbinolamine dehydratase	PCBD1	644870	112470	597230	807000	245120	157450	427357	67380	281080	99252	14837	48540	109270	103393	4.13332	0.0269392
109	XP_014715383.1	Lysosomal protective protein	CTSA	262810	621840	156370	51953	370900	440700	317429	39253	46948		11683	154430	134810	77424.8	4.09983	0.0338109
110	XP_044619977.1	Poly(rC)-binding protein 2-like	PCBP2	101180	66134	219340	293210	173890	162050	169301	55284	54214	30840	33498	33179		41403	4.08909	0.00732185
111	XP_014701113.1	Thimet oligopeptidase	THOP1	169520	20558	128410	135870	81062		107084	17292	32518	34548	28398		18681	26287.4	4.07359	0.0146907
112	XP_014689277.1	alpha-N-acetylglucosaminidase	NAGLU	1286100	3690400	990770	1100700	2115800	2249100	1.90548e+06	403770	190890	236300	349820	172080	1469100	470327	4.05139	0.0113655
113	XP_014716534.2	Carcinoembryonic antigen-related cell adhesion molecule 1-like	CEACAM1	948690	606730	897280	867380	1254900	842510	902915	238940	395990		174780	80355	225020	223017	4.04864	0.000116161
114	XP_044605087.1	S-adenosylhomocysteine hydrolase-like protein 1	AHCYL1	6698000	6170400	6627700	2765400	277280	3983500	4420380	1207100	900620		1324000	748620	1310400	1098148	4.0253	0.0192666
115	XP_014701908.1	Serine/threonine-protein phosphatase 2A catalytic subunit alpha	PPP2CB	388460	252190	447510	407100	131420	20970	274608	88078	38759	105010	64838	46437		68624.4	4.00161	0.0266891
116	XP_044626079.1	Wiskott-Aldrich syndrome protein family member 2	WASF2	197220	132990	80714	190950	40117	75711	119617	28915	39348		24112	56140	7535	31210	3.83265	0.0167718
117	XP_014689378.2	Serine/threonine-protein kinase WNK4	WNK4	527380	1192500	447890	952710	787300	20147	654654	309190	146060		33397	89380	280480	171701	3.81275	0.0337517
118	XP_014717382.1	Probable carboxypeptidase X1	CPXM1	206380	674060	366620	147820	574610	147380	352812	22656	102740	59686		84482	193840	92680.8	3.80674	0.036207
119	XP_044615491.1	Vasodilator-stimulated phosphoprotein	VASP	256980	169970	479580	196420	49907	58596	201909	61666	24755	57947	18134	120350	36088	53156.7	3.79837	0.0486278
120	XP_044602641.1	Eukaryotic translation initiation factor 4H	EIF4H	367150	85542	371010	266330	148240	54265	215423	7338.4	172080	27940	55055	62811	16647	56978.6	3.78077	0.0286309
121	XP_014692543.1	Dolichol-phosphate mannosyltransferase subunit 3	DPM3	1256300	2448600	796720	432740	987540	1859500	1296900	504810	273560	30752	218820	130210	918930	346180	3.74631	0.0162482
122	XP_014698040.1	Hyaluronan and proteoglycan link protein 3	HAPLN3	4950300	11923000	3499900	2488500	5911500	11475000	6.70803e+06	1314200	1631100	382750	1801200	668210	4982100	1.79659e+06	3.73375	0.0203414
123	XP_044624541.1	Nck-associated protein 1	NCKAP1	895780	371030	1235200	891710	275880	180900	641750	171730	122110	414900	90003	130440	102390	171929	3.73265	0.0261263
124	XP_044635321.1	Disabled homolog 2	DAB2	1277900	340220	996560	1022500	300550	152010	681623	170370	171920	64499	209440	240640	239150	182670	3.73145	0.0281039
125	XP_044612764.1	Procathepsin L	CTSL	1352300	3349600	886850	1030200	4644200	4401800	2610825	949550	770770	173810	670680	631250	1008600	700777	3.72562	0.0236137
126	XP_044608850.1	Dynamin-2	DNM2	871950	405170	1429000	790480	100370	343370	656723	114000	96458	39605	569540	162720	81879	177367	3.70262	0.0456666
127	XP_014699052.1	Glycerol kinase	GK	242590	83657	326260	503810	90204	132940	229910	50899	64777	30928	83082	63338	81393	62402.8	3.68429	0.0324576
128	XP_044622883.1	N-acetylgalactosaminyltransferase 7	GALNT7	1876400	2858800	1192500	724360	4193900	2526100	2.22868e+06	610260	614760	311850	262140	272920	1565800	606288	3.67594	0.0144201
129	XP_014683049.1	Selenoprotein F	SELENOF	172710	339100	73584	59383	199050	272410	186040	45939	53079	64266	60345	9901.9	74682	51368.8	3.62164	0.0145019
130	XP_014686193.2	Mucin-4	MUC4	1252200	1022000	1336600	2699900	835680	612640	1293170	254770	837360		103420	181990	434150	362338	3.56896	0.0272752
131	XP_014720855.1	Cathepsin S	CTSS	388640	799250	236400	220890	1329000	713060	614540	220030	304400	52879	176880	64146	230170	174751	3.51666	0.0331933
132	XP_014705296.1	Spermidine synthase	SRM	345680	370020	596510	587090	151990	103320	359102	34477	279170	49644	44554	104630	100300	102129	3.51615	0.0199282
133	XP_044613578.1	Protein S100-A14	S100A14	833460	647590	1203500	1937200	824360	393840	973325	355200	437650	85535	85603		435490	279896	3.47746	0.023631
134	XP_014700744.1	Gutamine synthetase	GLUL	357670	79923	186600	286610	244270	136200	215212	113950	38626	181500	20865	13024	6312.1	62379.5	3.45005	0.0126738
135	XP_014712986.1	DnaJ homolog subfamily A member 1	DNAJA1	523520	223270	830670	621560	334940	129290	443875	200230	221640	114200	134900	47674	55887	129088	3.43853	0.0180525
136	XP_014691667.1	Protein-arginine deiminase type-2	PADI2	567440	252780	997780	1213900	411610	319630	627190	105180	154190	24120	347000	301740	162850	182513	3.43641	0.0239985
137	XP_044609055.1	Complement C3	C3	10049000	14692000	7731000	3620400	26039000	15676000	12967900	5804000	4864700	446360	3558800	3527000	4653600	3.80908e+06	3.40447	0.0189006
138	XP_014705943.1	Claudin-3	CLDN3	576810	654030	910840	1002700	470280	471180	680973	159290	480870	163670	158850	94410	147040	200688	3.39319	0.00128929
139	XP_044622730.1	Bone morphogenetic protein 1	BMP1	1342400	2697700	716320	447310	2622800	1492600	1.55319e+06	228960	553390	25478	620060	142180	1179200	458211	3.38968	0.0264834
140	XP_044616911.1	Ras GTPase-activating-like protein IQGAP1	IQGAP1	2518900	2295500	3461800	5926300	2451700	1767500	3.07028e+06	504440	414410	345050	2576000	582660	1034100	909443	3.376	0.0119647
141	XP_044633080.1	Annexin A6	ANXA6	689120	332590	940570	1626300	869300	788330	874368	273100	193660	640150	138730	213210	100040	259815	3.36535	0.00926363
142	XP_044617337.1	N-acetylgalactosamine-6-sulfatase	GALNS	326170	275070	250190	154980	274720	496480	296268		46180	147890	45022	51746	150990	88365.6	3.35276	0.00473061
143	XP_044602326.1	Prostasin	PRSS8	411480	337000	570570	762900	998980	599070	613333	184180	234550	162220	164660	72858	283630	183683	3.33909	0.00186713
144	XP_044607875.1	Radixin	RDX	7325700	3393600	7969900	14594000	4312500	1359200	6.49248e+06	3255400	1993400	772320	2015300	2474900	1162100	1945570	3.33706	0.041295
145	XP_044628571.1	Prenylcysteine oxidase 1	PCYOX1	528650	1499400	387760	351370	266660	603250	606182	191960	152230	306270	163980	128860	159270	183762	3.29874	0.0476956
146	XP_014715801.2	Sorting nexin-18	SNX18	960100	601510	1615900	1302500	490630	232830	867245	168040	342390	128090	393150	288020	264750	264073	3.28411	0.0198568
147	XP_044605601.1	Cortactin	CTTN	210360	34123	82824	201760	121620	57490	118030	52107	21018	62803	11175	24316	45476	36149.2	3.26507	0.0260654
148	XP_014699516.1	Protein OS-9	OS9	705180	1930700	722940	503510	726820	687150	879383	406460	215330	383640	174090	184940	289310	275628	3.19047	0.0193769
149	XP_044607225.1	Septin-2	SEPT2	507140	439510	500770	645650	448060	215750	459480	74252	20014	470280	98938	60598	140840	144154	3.18743	0.00510954
150	XP_014683753.1	Myosin regulatory light chain 12B	MYL12B	683500	701840	655010	805550	537190	923870	717827	293570	81015	403920	424870	17669	133600	225774	3.1794	0.000248461
151	XP_044612473.1	Cytoplasmic aconitate hydratase	ACO1	498830	481160	1222700	1260000	197290	366600	671097	181250	375300	21498	212060	171530	321680	213886	3.13763	0.0389283
152	XP_014691779.2	Twinfilin-1	TWF1	437850	338220	625760	963980	171740	107430	440830	165320	181840	19116	76754	158620	249580	141872	3.10724	0.0491699
153	XP_014710230.2	Aflatoxin B1 aldehyde reductase member 2	AKR7A2	399770	100380	693970	562780	246570	200660	367355	325150	116250	13395	67992	135840	52366	118499	3.10007	0.0368429
154	XP_014699834.1	Transmembrane protein 59	TMEM59	102210	196660	178850	139380	381670	257210	209330	63156	57046	39429	66870	47893	133260	67942.3	3.081	0.00801546
155	XP_014724093.1	Proteasome activator complex subunit 1	PSME1	1333300	895100	1472600	1887100	707690	436710	1.12208e+06	485340	209260	148690	340730	754880	254170	365512	3.0699	0.00978814
156	XP_014714180.1	Actin-related protein 2/3 complex subunit 3	ARPC3	599630	297790	332910	326000	279320	340900	362758	74942	64281		105650	293790	55840	118901	3.05094	0.00533179
157	XP_044622646.1	alpha-S2-casein	CASAS2	63048000	94873000	37514000	31695000	32858000	84080000	5.73447e+07	28204000	6462400	624480	10880000	18428000	48455000	1.88423e+07	3.0434	0.0160694
158	XP_044614489.1	Protein S100-A6	S100A6	61352	98215	139060	169110		97622	113072	32175			61952	53814	1502	37360.8	3.02649	0.0167563
159	XP_014696569.1	U6 snRNA-associated Sm-like protein LSm5 isoform X1	LSM5		12394	26576	29590	19992	3631.3	18436.7	8494	6496		5027.8	6898.5	4348.6	6252.98	2.94846	0.0345962
160	XP_044607495.1	Calcium-binding protein 39	CAB39	3153400	1427400	4961100	5174700	1531600	737390	2.83093e+06	1097000	1583000	504040	710840	979640	949620	970690	2.91641	0.0408751
161	XP_044607378.1	EF-hand domain-containing protein D1	EFHD1	264910	107730	412530	481590	160120	83900	251797	84145	15944	177270	172710	27671	44320	87010	2.89388	0.0488313
162	XP_014686924.1	Protein lin-7 homolog B	LIN7B	334290	152010	702790	394460	348900	192430	354147	55931	57477	328500	92202	79668	121630	122568	2.88939	0.0281114
163	XP_014711837.1	COP9 signalosome complex subunit 3	COPS3	644990	117080	409420	624090	350560	94023	373360	160300	89163	82312	142790	229610	74145	129720	2.8782	0.0351229
164	XP_044620444.1	Semaphorin-7A	SEMA7A	12011000	10289000	14038000	11494000	7433700	6339100	1.02675e+07	4116100	5955700	435650	5258900	2550900	3096400	3.56894e+06	2.87689	0.000902793
165	XP_014690160.1	Transcobalamin-2	TCN2	2646000	4594800	2566200	1519800	1993500	2708800	2.67152e+06	469350	1303500	185920	851910	525600	2272800	934847	2.85771	0.00819639
166	XP_044616586.1	Signal peptidase complex subunit 3	SPCS3	194320	406480	115120	91840	414860	463020	280940	60160	48589	128080	58536	24422	272460	98707.8	2.84618	0.040365
167	XP_014699366.1	Myosin light polypeptide 6	MYL6B	1642000	1636200	2014300	2255800	1273200	2183300	1.83413e+06	580340	226180	1173800	1001600	451820	446050	646632	2.83644	0.000252996
168	XP_044635044.1	Choline transporter-like protein 1	SLC44A1	573260	563230	493670	674840	747720	339440	565360	109630	408690	46347	180050	81787	373410	199986	2.827	0.00167753
169	XP_014702750.1	Kappa-casein	CSN3	211150000	262270000	190470000	131240000	371210000	449290000	2.69272e+08	96640000	59204000	5442600	64144000	91460000	263170000	9.66768e+07	2.78528	0.017249
170	XP_014700915.1	Signal recognition particle receptor subunit alpha	SRPR	111140	777000	344830	276420	558450	698590	461072	40508	37886	143490	206890	71401	499450	166604	2.76747	0.0439901
171	XP_014692686.2	Monocarboxylate transporter 1	SLC16A1	3257200	1432100	4074900	6379100	2575800	1341300	3.17673e+06	817120	1610800	206800	1598300	813050	1847400	1.14891e+06	2.76499	0.0318494
172	XP_044622647.1	alpha-S2-casein	CASAS2	382570000	880840000	294060000	220900000	303570000	842620000	4.87427e+08	262190000	170490000	18886000	157220000	134420000	321970000	1.77529e+08	2.74561	0.0357169
173	XP_014689089.1	DnaJ homolog subfamily C member 7	DNAJC7	88775	45852	149920	92677	38554	34340	75019.7	17988	20306	38561	25298		35410	27512.6	2.72674	0.0453692
174	XP_044625679.1	EF-hand domain-containing protein D2	EFHD2	107220	90547	94650	129730	67299	241670	121853	68532	58735	39674	9297.8		51151	45478	2.67938	0.029408
175	XP_044635299.1	Hydroxymethylglutaryl-CoA synthase, cytoplasmic	HMGCS1	255840	165670	179800	60555	140550	139060	156912	78053	57449	85149	54091	40035	36675	58575.3	2.67882	0.00472191
176	XP_044630377.1	Cysteine-rich protein 2	CRIP2	279610	142170	164440	323160	213430	147240	211675	110540	72304	45042	55350	102700	90760	79449.3	2.66428	0.00226133
177	XP_044603532.1	Major vault protein	MVP	3754300	2697300	1997700	4188200	1246300	4127000	3001800	646390	325920	45622	723280	2065200	3011400	1136302	2.64173	0.021371
178	XP_014700305.1	Cofilin-1	CFL1	16659000	12212000	16633000	24659000	9990100	8699500	1.48088e+07	9101300	3894100	5304800	3075000	9594400	2684900	5.60908e+06	2.64014	0.0065536
179	XP_014707445.1	alpha-centractin	ACTR1A	241130	172530	218710	421410	296680	215730	261032	117320	34408	142550	124630	133390	52654	100825	2.58895	0.00274552
180	XP_014720412.1	Tropomyosin alpha-3 chain	TPM3	324130	163830	137740	311310	286920	269730	248943	69356	15339	344130	59023	23013	67194	96342.5	2.58394	0.0288042
181	XP_044615664.1	Programmed cell death protein 5	PDCD5	104110	61786	115870	55184	42256	53658	72144	28266		21581	15277	46639		27940.8	2.58204	0.0267244
182	XP_014686531.1	Neurogenic locus notch homolog protein 2	NOTCH2	82085	36486	114280	86343	32955	25542	62948.5	38827	31415	18118	13261	21949		24714	2.54708	0.0495001
183	XP_044630814.1	Cytosolic non-specific dipeptidase	CNDP2	2263400	1794200	4399000	4314200	1374500	805520	2.4918e+06	644840	1071700	196780	1455100	1718200	801510	981355	2.53915	0.045514
184	XP_044600538.1	Cytoplasmic FMR1-interacting protein 1-like	CYFIP1	297850	91157	222480	280860	74022	130580	182825	139630	51921	75175	50784	70700	44834	72174	2.53311	0.025654
185	XP_014706065.1	Peptidyl-prolyl cis-trans isomerase B	PPIB	1875100	4230900	1877000	1022600	4158300	4929400	3015550	1176300	897980	1307700	484460	1116000	2205900	1.19806e+06	2.51703	0.0264482
186	XP_044636304.1	Myosin-9	MYH9	3453500	3724900	3157900	4179000	2894800	8071100	4.24687e+06	1677000	503700	3364800	2786000	820280	1162200	1.719e+06	2.47055	0.0197953
187	XP_014689755.2	Fermitin family homolog 2	FERMT2	335200	303790	813670	746410	400000	130950	455003	67767	353510	136800	165160	187560	196560	184560	2.46535	0.0419757
188	XP_014721745.1	Macrophage migration inhibitory factor	MIF	2195700	1180900	2945600	2965400	1307500	955510	1.9251e+06	674390	1569300	211390	690090	750270	797920	782227	2.46105	0.0191652
189	XP_014684103.1	Sodium-dependent lysophosphatidylcholine symporter 1	MFSD2A	255200	216590	373490	506300	213670	128070	282220	59824	50944		25051	234000	205180	115000	2.45409	0.0468814
190	XP_014699493.1	Dynactin subunit 2	DCTN2	371600	235750	416220	419240	194170	150440	297903	137910	41922	130760	141740	177690	102160	122030	2.44122	0.00698409
191	XP_014684006.1	Ubiquilin-1	UBQLN1	193060	123400	266120	319760	159710	155190	202873	72743	98774	47383	79279		118350	83305.8	2.43528	0.00839967
192	XP_044617467.1	Ezrin	EZR	39907000	22817000	45785000	65701000	27863000	12809000	3.58137e+07	20651000	17682000	3726600	14657000	19408000	12260000	1.47308e+07	2.43122	0.0262233
193	XP_044622844.1	Ferritin heavy chain-like	FTH1	558010	697870	482310	587710	403010	815170	590680	297680	113050	564350	275910	55012	158980	244164	2.4192	0.00477492
194	XP_014722287.2	Mannose-binding protein C	SFTPD	683570	294500	800820	588230	612090	491430	578440	29079	602820		18510	330740		245287	2.35821	0.0460943
195	XP_044604482.1	Glutaredoxin-3	GLRX3	193750	139210	291880	342980	94733	126210	198127	111230	115270	31644	96082	93139	59323	84448	2.34614	0.0235319
196	XP_044613665.1	Myelin protein zero-like protein 1	MPZL1	128780	165850	237060	203600	214610	184950	189142	71638	60202		113130	60129	105490	82117.8	2.3033	0.00048191
197	XP_044613463.1	Myosin-VI	MYO6	2334200	2107700	1985300	2656200	1020500	845110	1824835	794770	407990	433040	1186300	1692800	361730	812772	2.2452	0.0207853
198	XP_014689257.1	Eukaryotic translation initiation factor 1	EIF1	427900	339270	421650	673170	95490	231640	364853	178800	282870	237780	127320	71270	95929	165662	2.2024	0.0452408
199	XP_044603015.1	Actin, cytoplasmic 1	ACTB	120870000	84314000	88230000	117190000	83917000	121430000	102658500	61515000	27986000	35426000	43751000	80518000	30812000	46668000	2.19976	0.000609112
200	XP_014692258.1	Actin-related protein 2	ACTR2	1772500	1048100	1113200	2010100	1031500	1200900	1.36272e+06	705730	395660	1052000	505980	578940	513810	625353	2.17911	0.00372724
201	XP_044635180.1	Talin-1	TLN1	713620	451050	773110	916320	742010	1290300	814402	577820	168430	282080	669340	296530	253400	374600	2.17406	0.0103901
202	XP_014723723.1	Abl interactor 1	ABI1	347850	93564	293990	323790	211350	104530	229179	94645	62282	147640		107780	115680	105605	2.17014	0.0402342
203	XP_014694109.1	V-type proton ATPase catalytic subunit A	ATP6V1A	1079800	335110	1017100	1466300	611650	680010	864995	399730	277930	78424	445700	724870	477110	400627	2.1591	0.0318936
204	XP_014692187.1	Poly(rC)-binding protein 1	PCBP1	631450	599880	949880	1074600	601950	702000	759960	319020	525640	110670	495760	344630	323630	353225	2.15149	0.00268767
205	XP_044615577.1	Serine/threonine-protein phosphatase 2A 65 kDa regulatory subunit A alpha	PTPA	908030	607400	998780	1533700	559130	402150	834865	445420	255200	777590	258320	384500	229230	391710	2.13133	0.0393808
206	XP_014690295.1	Serine/threonine-protein phosphatase 2A 56 kDa regulatory subunit alpha	PPP2R5A	82710	62315	98099	88687	55747	40538	71349.3	30194	67319	31107	21589		17914	33624.6	2.12194	0.015746
207	XP_014695510.1	Bifunctional glutamate/proline--tRNA ligase	EPRS	3220000	1553900	2145800	2932300	1396700	1048800	2.04958e+06	849620	184420	340670	1993700	1486800	968800	970668	2.11152	0.0387327
208	XP_014715794.1	alpha-actinin-1	ACTN1	1950900	1967500	1682600	2108800	1111800	1055300	1646150	930210	241940	439420	676720	2050400	361430	783353	2.10141	0.0259619
209	XP_014713926.1	PDZ and LIM domain protein 1	PDLIM1	558230	324140	549900	537350	343720	97193	401756	200810	195830	198430	157580	317760	78932	191557	2.09732	0.0267343
210	XP_044609022.1	Eukaryotic translation initiation factor 4 gamma 2	EIF4G2			55551	49379	33535	34393	43214.5	23321	13261	14655	28724	17131	28403	20915.8	2.06611	0.00394894
211	XP_014708014.1	Actin-related protein 2/3 complex subunit 2	ARPC2	1917100	1863400	1092400	1929900	1672900	1412300	1648000	804920	446060	1098600	780600	789410	872810	798733	2.06327	0.000370427
212	XP_014702706.1	Immunoglobulin J chain	JCHAIN	20025000	38507000	13547000	9256500	28319000	22995000	22108250	57082000	40502000	7165000	44225000	66443000	55337000	4.51257e+07	0.489926	0.0361159
213	XP_014703260.1	60S ribosomal protein L30	RPL30	216330	233300	224150	240780	194200	151680	210073	380030	154600		662040	308680	668040	434678	0.483285	0.0376722
214	XP_014715763.1	Flavin reductase (NADPH)	BLVRB	349170	114140	309190	350680	127710	118960	228308	497980	720090		392070	522230	250380	476550	0.479086	0.0203336
215	XP_014703212.1	Arginase-1	ARG1	157180	204430	45136	85976	205910	158860	142915	350370	185670	141080	235190	517110	375740	300860	0.475023	0.0309995
216	XP_014695325.1	Galactokinase	GALK1	155130	59942	198280	169080	186670	218240	164557			218240	299000	435060	454130	351608	0.468013	0.00761451
217	XP_014721945.1	Xanthine dehydrogenase/oxidase	XDH	113200000	92298000	187260000	121450000	79836000	78819000	1.12144e+08	232300000	282300000	9841900	257990000	298030000	364870000	240888650	0.465542	0.033857
218	XP_014684378.2	Polymeric immunoglobulin receptor	PIGR	47621000	84213000	37829000	21169000	62712000	61422000	5.24943e+07	129340000	148940000	16223000	109750000	121570000	163000000	1.14804e+08	0.457252	0.0220613
219	XP_044619897.1	Uncharacterized protein LOC106835331	LOC106835331	41329	25126	46534	14016			31751.2	114370	56885		62768	54821	62100	70188.8	0.452369	0.0306718
220	XP_044628135.1	Xanthine dehydrogenase/oxidase-like	XDH	2153200	2538200	4587200	3241000	1694800	1356800	2595200	4467900	7041400	310350	5903400	7139600	10430000	5.88211e+06	0.441202	0.047547
221	XP_014723043.1	40S ribosomal protein S19	RPS19	726070	685810	300200	349710	304740	282350	441480	1614600	343620	851120	1721700	791870	860670	1.0306e+06	0.428373	0.0296792
222	XP_044621655.1	GTP-binding protein Rheb	RHEB	70600	152830	203140	106130	141770	150420	137482		232980	279450	324380	401450	377470	323146	0.425448	0.000448771
223	XP_044602070.1	Putative sodium-coupled neutral amino acid transporter 10	SLC38A10	299790	423370	110690	35173	170770	189680	204912	585230	458270	615300	162530	758030	320460	483303	0.423983	0.0239888
224	XP_044606149.1	CD44 antigen	CD44	521570	286010	738930	546480	934930	1048200	679353	2185200	1555300	584240	1994000	1609400	1836400	1.62742e+06	0.417441	0.00420726
225	XP_044620387.1	Thymosin beta-4	TMSB4X	164260	369320	361180	190130	362700	487250	322473	871960	863330	28147	627760	1427300	869310	781301	0.412739	0.0379701
226	XP_044604106.1	Peptidyl-prolyl cis-trans isomerase FKBP1A	FKBP1A	462030	30862	257780	210940	19517	18801	166655	212330	570490	207590	438390	479230	559560	411265	0.405225	0.0328664
227	XP_044602842.1	Mitochondrial fission 1 protein	FIS1	196350	102790	331190	185210	82459	81984	163330	244060	617210	337140	512310	271050	526880	418108	0.390642	0.0064237
228	XP_044613893.1	Vesicle transport protein SFT2B	SFT2D2	52062	19597	69105	79028	91748		62308	82613	163430		200820	138830	213100	159759	0.390013	0.00625559
229	XP_044618595.1	Transport and Golgi organization protein 1 homolog	MIA3	9846.5		10142	24873	21487		16587.1	53754	32406		27270	35683	75524	44927.4	0.369198	0.0318293
230	XP_044606369.1	ADP-ribose glycohydrolase MACROD1	MACROD1	15708	7749.4	19604	45295	15511		20773.5		75462	49195	22085		86697	58359.8	0.355956	0.0368787
231	XP_014700980.1	Perilipin-2	PLIN2	11782000	10972000	18130000	12741000	11072000	13220000	1.29862e+07	28748000	52998000	709370	39696000	24557000	75928000	3.71061e+07	0.349974	0.0457014
232	XP_014706737.1	Histone H1.0	H1-0	20807	66038	16611		43662	95347	48493	230320	163020		89812	117830	95173	139231	0.348292	0.0164732
233	XP_044626092.1	Family with sequence similarity 76 member A	FAM76A	54865	50750	85235	72101	55924	76460	65889.2	208420	154770	258610	209140	194530	115060	190088	0.346624	0.000149763
234	XP_044634340.1	NADH-cytochrome b5 reductase 3	CYB5R3	487940	370980	856110	489470	325940	465600	499340	707220	2283700	445640	2119900	519050	2648800	1.45405e+06	0.343413	0.0444911
235	XP_044617944.1	Ras-related protein Rab-18	RAB18	4128800	2832000	5375300	4027000	2264200	2761800	3564850	7401500	19765000	930960	13803000	7715100	12714000	10388260	0.343161	0.0295652
236	XP_044613829.1	Complement decay-accelerating factor	CD55	16686000	12723000	24536000	23428000	11689000	9627800	16448300	29793000	82160000	3267300	52714000	40174000	81060000	4.81947e+07	0.341288	0.0319386
237	XP_044603862.1	Vesicle-associated membrane protein-associated protein B/C	VAPB	116040	92660	56651	43395	9178.6	169500	81237.4	477550	238540	85051	155820	270850	233590	243567	0.333532	0.0206045
238	XP_044615071.1	Ras-related protein R-Ras	RRAS	315560	157720	443220	398690	161740	36755	252281	350090	1202800		888970	489330	870120	760262	0.331834	0.0096515
239	XP_044612965.1	Golgi membrane protein 1	GOLM1	67276	53648	40418	23602	37852	35366	43027	250020	25930		166520	142710	68287	130693	0.329221	0.0374162
240	XP_044622237.1	Broad substrate specificity ATP-binding cassette transporter ABCG2	ABCG2	5266300	1081900	7118200	5217300	1140900	987920	3.46875e+06	8191000	19787000	205710	11305000	10151000	13989000	10604785	0.327093	0.0322423
241	XP_014700279.1	Ras-related protein Rab-1B	RAB1B	201980	101720	642650	386650	123510	32567	248180	266670	1126500		647960	921860	870920	766782	0.323664	0.0128144
242	XP_014695092.2	Protein tweety homolog 2	TTYH2	170580	220440	296440	257100	333650	156320	239088	359360	1376100	411070	814720	315050	1207500	747300	0.319936	0.0234756
243	XP_014722177.2	Midasin	MDN1	930180	627090	3193200	3273200	1015900	670660	1.61837e+06	4112000	3127000	41579	6552700	8060200	8817600	5.11851e+06	0.31618	0.036451
244	XP_044608352.1	Serum amyloid A protein-like	SAA	6003300	10888000	6514800	2513900	5642700	19237000	8.46662e+06	35463000	38447000	515880	27700000	13978000	48881000	27497480	0.307905	0.0309883
245	XP_014693378.2	Protein KIAA1522 homolog	NHSL3	34789	150650	74362	84382	65574	59019	78129.3	78524	59148		363470	420100	350780	254404	0.307107	0.0357995
246	XP_014698479.1	Acylphosphatase-2	ACYP2	50965	28435	45148	52966		26743	40851.4	63274	168750		153420	154890		135084	0.302416	0.00378277
247	XP_044609818.1	Ectonucleotide pyrophosphatase/phosphodiesterase family member 3-like	ENPP3	77673	72884	92518	61863	226370	16601	91318.2	56657	483410	93556	451740	203990	541950	305217	0.299191	0.0415494
248	XP_014698482.1	Spectrin beta chain, non-erythrocytic 1	SPTBN1	232660	879690	452010	335180	580390	789240	544862	4016300	1585200	249390	1812700	1159700	2309900	1.85553e+06	0.293642	0.0321975
249	XP_044602221.1	Mitogen-activated protein kinase 3	MAPK3	68489	31086	48015	58603	28522	43883	46433	82933	53968	176870	281750	183950	188370	161307	0.287855	0.00712131
250	XP_044636009.1	Src kinase-associated phosphoprotein 2-B-like	SKAP2	16321	42851	56404		66446	70983	50601		337620		110650	127080	128550	175975	0.287547	0.0369177
251	XP_014703263.1	2-iminobutanoate/2-iminopropanoate deaminase	LOC107984759	413840	201010	819600	1151400	18254	986820	598487	1969700	1906300	191340	3433200	2555200	3087600	2.19056e+06	0.273212	0.0102572
252	XP_044617896.1	Erlin-2	ERLIN2	17555	39523	20955		16355	9371.7	20751.9	53806	24650	72854	107250	102620	118120	79883.3	0.259778	0.00675931
253	XP_044636796.1	60S ribosomal protein L8	RPL8	414460	332130	301410	360930	277200	213100	316538	705360	622570	2843400	1393000	395670	1609900	1261650	0.250892	0.0290403
254	XP_044603860.1	Tyrosine-protein phosphatase non-receptor type substrate 1	SIRPA	42858	34662	88646	108220	127600	137580	89927.7	114360	551820		405120	156590	621480	369874	0.243131	0.0156417
255	XP_044613296.1	Myristoylated alanine-rich C-kinase substrate	MARCKSL1	143500	56220	332140	328920	72626	167680	183514	494360	1481600		648690	684150	544050	770570	0.238154	0.00779554
256	XP_044631323.1	Glutathione hydrolase 1 proenzyme	GGT1	296250	11714	894040	1129300	67144	8034.1	401080	490170	3164100	50397	2576800	1028800	3160400	1.74511e+06	0.229831	0.049606
257	XP_014695003.1	ADP/ATP translocase 1	SLC25A4		19432	11219		63282	19701	28408.5	118330	185780	144480	64365	243210	15862	128671	0.220784	0.0474588
258	XP_044608461.1	Serum amyloid A protein	SAA	13301000	17643000	13948000	8390100	8920200	16568000	1.31284e+07	54926000	101040000	2392300	61724000	35222000	109740000	6.08407e+07	0.215783	0.0161639
259	XP_014719741.1	Protein S100-G	S100G	385450	176790	455560	333970	84995	92646	254902	1631500	1644300	157800	1672300	1684900	1006600	1.29957e+06	0.196144	0.00245729
260	XP_044634985.1	Guanine nucleotide-binding protein G(I)/G(S)/G(O) subunit gamma-10	GNG10	18272		54349	42385		19623	33657.2		175580		213990	36114	283430	177278	0.189855	0.0346945
261	XP_014690145.2	Glutathione S-transferase A1	GSTA1	759240	694210	1938200	948640	238520	146630	787573	4534100	8281400	110350	5009000	5951400	5885300	4961925	0.158723	0.00426105
262	XP_044610726.1	Ectonucleotide pyrophosphatase/phosphodiesterase family member 3	ENPP3	796040	277930	1611000	1260700	25630	68785	673348	2925200	6777400	332400	7228600	4121000	6125000	4.58493e+06	0.146861	0.00569602
263	XP_044618987.1	Tetraspanin-6	TSPAN6	803560	482490	916190	732890	491880	405370	638730	2774100	10601000	96505	5159400	2616400	5204500	4.40865e+06	0.144881	0.0275871
264	XP_014683472.1	High affinity copper uptake protein 1	SLC31A1	86527	37672	561220	494410	53830	34190	211308	255820	2846700		1668100	730970	2185000	1537318	0.137452	0.0145987
265	XP_014723699.1	Protein S100-A10	S100A10	278520	79768	84594	70396	135880	169570	136455	3005600	819060	78128	826480	896660	963180	1.09818e+06	0.124255	0.0389691
266	XP_044623736.1	Prominin-1	PROM1	1621700	473410	2259400	1536600	504060	383020	1.1297e+06	5415300	24687000	165380	9726700	2896200	13545000	9405930	0.120105	0.0462819
267	XP_014718807.2	Collagen alpha-1(V) chain	COL5A1	9946.7	374720	13641	21489	37474	3035.9	76717.8	1104600	1210000	19087	56169	840930		646157	0.118729	0.0417706
268	XP_044616412.1	Acyl-CoA synthetase long chain family member 1	ACSL1	514310	789700	797450	796030	388600	516540	633772	2782600	7852600	581110	8050100	4890200	8369700	5.42105e+06	0.116909	0.00465919
269	XP_044605400.1	N(G),N(G)-dimethylarginine dimethylaminohydrolase 1	DDAH1	97051	195670	46423	70704	105410	78188	98907.7	811040	1389500	44879	879320	1221000	768710	852408	0.116033	0.00279133
270	XP_044619198.1	Acyl-CoA synthetase long chain family member 4	ACSL4	500760	218850	1096300	1098900	187210	447210	591538	5394800	8242800	745050	4518400	7044400	8958400	5.81731e+06	0.101686	0.00173177
271	XP_044609236.1	Serum amyloid A protein	SAA1	21890	51506	88129	36730	24963	72363	49263.5	937920	362650		195490	204340	734780	487036	0.10115	0.0101883
272	XP_044604372.1	BPI fold-containing family B member 1	BPIFB1	28109	56641	6794.9	32046	6735	18104	24738.3	133650	272990	3241	485930	89990	565440	258540	0.0956846	0.0300889
273	XP_014703647.1	Plasma membrane calcium-transporting ATPase 2	ATP2B2	594950	377750	1720300	1410700	130770	143130	729600	6041900	9325200	55481	11819000	8945300	11045000	7.87198e+06	0.0926832	0.00251809
274	XP_014685097.2	Cystatin-A	CSTA	244630	85381	411510	449780	85203	65330	223639	2400000	4880800	296890	2570700	4187200	3160900	2.91608e+06	0.0766916	0.00214155
275	XP_044620506.1	Neuroplastin	NPTN	123860	39874	186120	71117	5276.8	17969	74036.1	1146600	1061900	4079.6	1165800	1068700	1614500	1.01026e+06	0.073284	0.00166873
276	XP_044624540.1	Dual specificity protein phosphatase 19	DUSP19	37721	98250	1829.6	35699	73504	72006	53168.3	2587400	619390	4052400	359260	1325200	1167000	1.68511e+06	0.0315518	0.016736
