# Supplementary material for: Proteomic Profiling of Donkey Milk Exosomes Highlights Bioactive Proteins with Immune-Related Functions
Source: Int J Mol Sci. 2025 Mar 22;26(7):2892. doi: 10.3390/ijms26072892 (PMC11988413; doi:10.3390/ijms26072892)
Supplement: Supplementary file 1 [file ijms-26-02892-s001.zip › Table S2.xlsx]

## Sheet: Cluster 1
Table S2. Proteins related to immune system in Cluster 1.
Protein	Protein name	Gene name	Fold change (DC/DM)	t test P value
XP_014714493.1	Actin-related protein 3B	ACTR3B	15.682	2.372e-07
XP_044601151.1	Actin, cytoplasmic 1-like	ACTB	4.9915	0.00268334
XP_044602764.1	Actin-related protein 2/3 complex subunit 1B	ARPC1B	4.55882	0.000526189
XP_044609056.1	Complement C3-like	C3	4.53694	0.0144852
XP_044626079.1	Wiskott-Aldrich syndrome protein family member 2	WASF2	3.83265	0.0167718
XP_044609055.1	Complement C3	C3	3.40447	0.0189006
XP_014714180.1	Actin-related protein 2/3 complex subunit 3	ARPC3	3.05094	0.00533179
XP_044603015.1	Actin, cytoplasmic 1	ACTB	2.19976	0.000609112
XP_014692258.1	Actin-related protein 2	ACTR2	2.17911	0.00372724
XP_014708014.1	Actin-related protein 2/3 complex subunit 2	ARPC2	2.06327	0.000370427
